# Supplementary material for: Antagonists Enhance Cell-Surface Expression of Mammalian Odorant Receptors
Source: Int J Mol Sci. 2025 Feb 10;26(4):1458. doi: 10.3390/ijms26041458 (PMC11855683; doi:10.3390/ijms26041458)
Supplement: Supplementary file 1 [file ijms-26-01458-s001.zip]

Archive with 1 entries (1 files):
- ijms-3390715-supplementary.pdf
